# Supplementary material for: High-Accuracy Neural Network Interatomic Potential for Silicon Nitride
Source: Nanomaterials (Basel). 2023 Apr 13;13(8):1352. doi: 10.3390/nano13081352 (PMC10145480; doi:10.3390/nano13081352)
Supplement: Supplementary file 1 [file nanomaterials-13-01352-s001.zip]

Archive with 1 entries (1 files):
- nanomaterials-2311742-supplementary.pdf
